# Supplementary material for: Exploring the importance of predicted camel NRAP exon 4 for environmental adaptation using a mouse model
Source: Anim Genet. 2024 Oct 30;56(1):e13490. doi: 10.1111/age.13490 (PMC11666923; doi:10.1111/age.13490)
Supplement: Supplementary file 2 — Table S1. [file AGE-56-0-s001.xlsx]

## Sheet: Table S1
Supplementary table 1. crRNA sequences used for Knock-in
Region	crRNA sequence	Direction	Mismatch
Intron 2	5` AGUUUUUGAGGCUGACUCAU 3`	Sense	1,2bp 0
Intron 3	5` ACUGAUAAACGUGGUCUGGC 3`	Antisense	1,2bp 0

## Sheet: Table S2
Supplementary table 2. ssODN and primer sequences for targeting vector construction
No.	Type	ssODN sequence (5`-3`)	Direction
1	ssODN	GAGGGGTCCGACCTGGAGCAAGATTATCGCTGGTTCCATCTCCAGCCGCAGACAGTGATGTGAGCTTCTCAGGAAGCCTGCGTGTAAGTTGCTTAGCTTTGCATTTTGAAATAGCCTTTAAAGAAAAATC	Sense
2	ssODN	TGCTCCAGGTCGGACCCCTCCCATGGCTGCCACAGACTTCTTCAAGGTTAGATTTAAGGGTGTGTGGTAGACGCTAGTGAACGTGTTGTTCTTAGGGTTGTGGCTGTAAAATTAACGCAGATCAAAATTA	Antisense
3	ssODN	GGGAAATCAAGGAGCTGAATGCTTGAGTACTGTGTTCACCCATCTTAAAAAGAGACCAGTGTTTTAAGAAGAATCCCTTATCCCTTGTCCCTTTGGATAAAGCACGTTCCTAATTTTGATCTGCGTTAAT	Sense
4	ssODN	CAAAGAGCAGAAATAGTCTTTTAAGAGCACTTTTCATGTAGGAGGAGGAAGTGAGTTGGTTCATATAACAGACAGAAACACTTAAAACCCAACAGGTGTCAGAGTCCATGGATTTTTCTTTAAAGGCTAT	Antisense
5	ssODN	AAGACTATTTCTGCTCTTTGTCCTACCTCAACCTTAGCAGCCAATGCAGGTCCTTGATTCTGACCTATGTCTGGCAAGCGCGGCCGCGTTTATCAG	Sense
6	ssODN	GAGGCTGAATTCTTGGGAAATCAAGGAGCTGAAT	Antisense
7	Left arm Primer	ATTGGGTACCCCAAGTGGAGGTTCTAGTGGATTTTG	Sense
8	Left arm Primer	CCAAGAATTCAGCCTCAAAAACTCAAATCATGTCA	Antisense
9	Right arm Primer	CAAGCGCGGCCGCGTTTATCAGTTTATACGCTAGGCCTTGCAT	Sense
10	Right arm Primer	CTCCACCGCGGGTTCTGTGAATACCAGAGTCCATGCA	Antisense

## Sheet: Table S3
Supplementary table 3. Primer sequences for PCR, RT-PCR assay, and Sanger sequencing
Name	Region	Primer sequences (5`-3`)		Amplicon size(bp)	Acc.No	Application
F1	Mouse Exon3- Intron3	Forward	CCTTGAAGAAGTCTGTGGCAG	WT. 95 / KI. 173	NC_000085.7	PCR
R1		Reverse	GGTGTCAGAGTCCATGGATTT
F2	Mouse Exon1- Intron3	Forward	CTGCGGACTCCAAAGCAGAAA	WT. 2,157 / KI. 2,235		PCR & RFLP
R2		Reverse	TTCCAGTCAGAGAACTTGCGAC
RTF1	Mouse Exon3 - Exon5	Forward	CCTTGAAGAAGTCTGTGGCAG	WT. 166 / KI. 244	NM_198059.3	RT-PCR
RTF2		Reverse	GTGTTCCCTTCTGCATACCCT
B1	β -actin	Forward	CTTTGCAGCTCCTTCGTT	110	NM_007393.5
B2		Reverse	CGAAGCCGGCTTTGCACAT

## Sheet: Table S4
Supplementary table 4. RT-qPCR primers
Genes	RNA seq result / Tissue	Function / Label 5`-3`	Primer sequences (5`-3`)		Amplicon size(bp)	Acc.No
S100a9	Up / Heart	Primer	Forward	GCCAACAAAGCACCTTCTCA	91	NM_001281852.1
			Reverse	TGTCAGGGTGTCCTTCCTTC
		Probe / FAM-TAMARA	Forward	TGGAGCGCAGCATAACCACCATCA
Il1b	Up / Heart	Primer	Forward	AGCTTCAAATCTCGCAGCAG	72	NM_008361.4
			Reverse	TCTCCACAGCCACAATGAGT
		Probe / HEX-TAMARA	Reverse	ACTGCCTGCCTGAAGCTCTTGTTG
Cxcl1	Up / Heart	Primer	Forward	ACCGAAGTCATAGCCACACT	70	NM_008176.3
			Reverse	TCTGAACCAAGGGAGCTTCA
		Probe / FAM-TAMARA	Forward	CGCGAGGCTTGCCTTGACCC
Adam12	Down / Heart	Primer	Forward	TTTGGCTTTGGAGGAAGCAC	97	NM_007400.2
			Reverse	CAAGCAGACACAGGATGCTC
		Probe / HEX-TAMARA	Forward	ACAGTGGTCCCATCAGGCAAGCA
Mfsd2a	Down / Heart	Primer	Forward	TCTGGTGGGCTTCTGCATTA	68	NM_029662.2
			Reverse	AGATGATCCAGGGCATGAGG
		Probe / FAM-TAMARA	Forward	CTCCTGGACCCGCCTGGGCC

## Sheet: Table S5
Supplementary table 5. Traces of camel's Exon4 DNA sequences found in other species
Species	Locus		Gene / Function	DNA sequence	Assembly	Acc.No
Wild bactrian camel (Camelus ferus)	Chr11. 15,467,164		NRAP / CDS	GTCCGACCTGGAGCAAGATTATCGCTGGTTCCATCTCCAGCCGCAGACAGTGATGTGAGCTTCTCAGGAAGCCTGCGT	BCGSAC_Cfer_1.0	XM_032490892
Arabian camel (Camelus dromedarius)	Chr11. 69,299,968		NRAP / CDS	GTCCGACCTGGAGCAAGATTATCGCTGGTTCCATCTCCAGCCGCAGACAGTGATGTGAGCTTCTCAGGAAGCCTGCGT	CamDro3	XM_031461788
Alpaca (Vicugna pacos)	Chr11. 6,940,694		NRAP / CDS	GTCCGACCTGGAGCAAGATTATCGCTGGTTGCATTTCCAGCCGCAGACAGTGATGTGAGCTTCTCAGGAAGCCTGTGT	VicPac3.1	XM_031682606
Striped dolphin (Stenella coeruleoalba)	Chr16		Un / Un	GCCCAACCTGGAGCAAGATCATTGCTGGTTCTGTTTCCAGCCACAGACAGTGATGTGAGCTTCTCAGGAAGCCTGTGT	mSteCoe1.1	OX596401
Common dolphin (Delphinus delphis)	Chr16		Un / Un	GCCCAACCTGGAGCAAGATCATTGCTGGTTCTGTTTCCAGCCACAGACAGTGATGTGAGCTTCTCAGGAAGCCTGTGT	mDelDel1.1	OX465342
Minke whale (Balaenoptera acutorostrata)	Chr16. 16,966,278		NRAP / Intron3	GCCCGACCTGGAGCAAGATCATTGCTGGCTCTGTTTCCAGCCACAGACAGTGATGTGAGCTTCTCAGGAAGCCTGTGT	mBalAcu1.1	OX465366
White-beaked dolphin (Lagenorhynchus albirostris)	Chr16		Un / Un	GCCCAACCTGGAGCAAGATCATTGCTGGTTCTGTTTCCAGCCACAGACAGTGATGTGAGCTTCTCAGGAAGCCTGTGT	mLagAlb1.1	OX459088
Killer whales (Orcinus orca)	Chr14. 74,144,673		NRAP / Intron3	GCCCAACCTGGAGCAAGATCATTGCTGGTTCTGTTTCCAGCCACAGACAGTGATGTGAGCTTCTCAGGAAGCCTGTGT	mOrcOrc1.1	OW443374

## Sheet: Table S6
Supplementary table 6. Comparison of NRAP Exon4 sequences of 14 different livestock species
Species	Locus	Gene / Function	Amino acid sequence (Camel's Exon4)
Wild bactrian camel (Camelus ferus)	Chr11.	NRAP / CDS	VRPGARLSLVPSPAADSDVSFSGSLR
Arabian camel (Camelus dromedarius)	Chr11.	NRAP / CDS	VRPGARLSLVPSPAADSDVSFSGSLR
Alpaca (Vicugna pacos)	Chr11.	NRAP / CDS	VRPGARLSLVAFPAADSDVSFSGSLC
Cattle (Bos taurus)	Chr26.	NRAP / Intron3	AGPGARLWLVLFPATGSDMSFPGSLC
Zebu cattle (Bos indicus)	Chr26.	NRAP / Intron3	AGPGARLWLVLFPATGSDVSFPGSLC
Bison (Bison bison bison)	Un	NRAP / Intron3	AGPGARLWLVLFPATGSDVSFPGSLC
Wild yak (Bos mutus)	Un	NRAP / Intron3	AGPGARLWLVLFPATGSDVSFPGSLC
Water buffalo (Bubalus bubalis)	Chr23.	NRAP / Intron3	AGPGARLSLVLFPATGSDMSFPGSLC
Goat (Capra hircus)	Chr26.	NRAP / Intron3	AGPGVRLSQVLFPATGSDVSFPGSLC
Sheep (Ovis aries)	Chr22.	NRAP / Intron3	AGPGVRLSQVLFPATGSDVSFPGSLC
Chicken (Gallus gallus)	Chr6.	NRAP / Intron3	N/A
Pig (Sus Scrofa)	Chr14.	NRAP / Intron3	N/A
Horse (Equus caballus)	Chr1.	NRAP / Intron3	N/A

## Sheet: Table S7
Supplementary table 7. Production of CRISPR KI mice
Number of Injected embryos	Number of Surrogates	Survived (%)	Number of Transferred	Number of Pregnant	Number of pups	Number of Analyzed	Number of Positive founders
86	4	68 (79.0)	68	4	40	3	2

## Sheet: Table S8
Supplementary table 8. Body and tissue weights of mice at RT and CE conditions
Groups	WT (n=4)	Nrap (n=4)	P-values
Body weight (g)	22.63±0.104	22.78±0.897	0.438
CE body weight (g)	21.62±0.160	21.42±0.743	0.387
Loss weight (g)	1.01±0.105	1.36±0.233	0.18
Loss weight / Body weight (%)	0.04±0.005	0.06±0.009	0.172
CE heart weight (g)	0.07±0.003	0.07±0.003	0.5
CE lung weight (g)	0.07±0.004	0.07±0.003	0.091
CE kidney weight (g)	0.20±0.009	0.19±0.017	0.402

## Sheet: Table S9
Supplementary table 9. RNA-seq overall
Tissue	ID	Type	Raw sequence	Forward GC (%)	Reverse GC (%)	Trimming			Mapping
						Trimmed sequence	Forward GC (%)	Reverse GC (%)	Unique mapping rate	Overall mapping rate
Heart	KI-1	Mutant	36236579	45	45	35701454	45	45	0.7776	0.995
Heart	KI-2	Mutant	32672322	44	45	32076731	44	45	0.7459	0.9938
Heart	KI-3	Mutant	44380365	45	46	43629769	45	46	0.773	0.9946
Heart	KI-4	Mutant	34418702	44	44	33867953	44	44	0.7712	0.9946
Heart	WT-1	Wild	40032884	45	45	39363485	45	45	0.7687	0.9944
Heart	WT-2	Wild	39804059	45	45	39148607	45	45	0.7597	0.9936
Heart	WT-3	Wild	32729397	46	46	32307984	46	46	0.7778	0.9952
Heart	WT-4	Wild	44382289	44	45	43660297	44	45	0.7555	0.9939
Total			304656597			299756280
Average			3.80821e+07			37469535			0.766175	0.994387

## Sheet: Table S10
Supplementary table 10. DEG profiling
Gene_name	genes	logFC	PValue
Adam12	ENSMUSG00000054555	-2.60469	0.00117521
Mfsd2a	ENSMUSG00000028655	-2.40615	0.00288271
Dio2	ENSMUSG00000007682	-2.19241	0.00978372
Gm28437	ENSMUSG00000101111	-2.02807	2.37e-08
Elovl6	ENSMUSG00000041220	-1.9909	0.00706592
Adig	ENSMUSG00000044405	-1.4644	0.00466287
Gm10925	ENSMUSG00000100862	-1.4286	1.73e-13
Tekt4	ENSMUSG00000024175	-1.25763	0.00818865
Muc2	ENSMUSG00000025515	-1.24954	0.00937599
Ubb-ps	ENSMUSG00000044285	-1.23615	1.24e-05
Rmst	ENSMUSG00000112117	-1.02846	0.00865214
Fasn	ENSMUSG00000025153	-1.00163	0.00240997
Clec4a2	ENSMUSG00000030148	1.01012	0.00861163
Gm43759	ENSMUSG00000105368	1.02223	0.00904713
Scn3b	ENSMUSG00000049281	1.06817	0.000499075
1700022N22Rik	ENSMUSG00000097523	1.12222	0.00487036
Csf3r	ENSMUSG00000028859	1.18402	0.00665312
Chil1	ENSMUSG00000064246	1.22086	0.00622299
Cxcl1	ENSMUSG00000029380	1.25911	0.00416505
Olr1	ENSMUSG00000030162	1.29572	7.76e-05
F5	ENSMUSG00000026579	1.32442	0.00201548
Il1b	ENSMUSG00000027398	1.33528	0.00524666
	ENSMUSG00000119972	1.36224	0.00145902
Ppbp	ENSMUSG00000029372	1.47375	9.81e-05
Gm47283	ENSMUSG00000096768	1.61384	0.00332498
Gm55594	ENSMUSG00000095562	1.66976	2.29e-07
Tubb1	ENSMUSG00000016255	1.75791	3.09e-05
S100a9	ENSMUSG00000056071	1.84513	0.00200904
Gm15726	ENSMUSG00000087263	1.95775	0.00361762
G530011O06Rik	ENSMUSG00000072844	2.22046	1.6e-06

[truncated: 1 more sheets: Table S11]
